# Supplementary material for: Health Inequity of Stage and Survival of Gastric Cancer in California
Source: Cancers (Basel). 2025 Nov 7;17(22):3596. doi: 10.3390/cancers17223596 (PMC12651519; doi:10.3390/cancers17223596)
Supplement: Supplementary file 1 [file cancers-17-03596-s001.zip]

Archive with 1 entries (1 files):
- cancers-3958179-supplementary.pdf
